# Supplementary material for: Effects of habitat edges on vegetation structure and the vulnerable golden-brown mouse lemur (Microcebus ravelobensis) in northwestern Madagascar
Source: BMC Ecol. 2020 Dec 17;20:69. doi: 10.1186/s12898-020-00337-z (PMC7745463; doi:10.1186/s12898-020-00337-z)
Supplement: Supplementary file 2 — Additional file 2. Dataset that was used for the statistical comparison of all vegetation and animal parameters (one value per double plot per transect if applicable) between the “edge habitats” and the “interior habitats”. [file 12898_2020_337_MOESM2_ESM.xlsx]

## Sheet: Cover page
Content of Supplementary material 2.xlsx
Effects of habitat edges on vegetation structure and the vulnerable golden-brown mouse lemur (Microcebus ravelobensis) in northwestern Madagascar
Bertrand Andriatsitohaina1, Daniel Romero-Mujalli2, Malcolm S. Ramsay3,2, Frederik Kiene2, Solofonirina Rasoloharijaona1,4, Romule Rakotondravony1,4, Shawn M. Lehman3 and Ute Radespiel2
1 Ecole Doctorale Ecosystèmes Naturels (EDEN), University of Mahajanga, Madagascar
2 Institute of Zoology, University of Veterinary Medicine Hannover, Germany
3 Department of Anthropology, University of Toronto, Canada
4 Mention Sciences de la Vie et de l'Environnement, Faculté des Sciences, de Technologies et de l’Environnement, University of Mahajanga, Madagascar
Content: Data for the statistical comparison of all vegetation and animal parameters (one value per double plot per transect if applicable) between the "edge habitats" and the "interior habitats"
Datasets are displayed on different pages

## Sheet: Animal abundance edge&core
Location	Distance class	Habitat	No. of females	No. of males	individuals captured
C1	100	Edge	6	3	9
C1	200	Edge	3	5	8
C1	300	Edge	2	2	4
C1	500	Interior	5	7	12
C1	600	Interior	2	3	5
C1	700	Interior	10	2	12
C1	800	Interior	6	1	7
C1	900	Interior	7	2	9
C1	1000	Interior	6	4	10
C2	100	Edge	3	2	5
C2	200	Edge	5	1	6
C2	300	Edge	2	1	3
C2	500	Interior	5	0	5
C2	600	Interior	3	3	6
C2	700	Interior	2	5	7
C2	800	Interior	3	3	6
C2	900	Interior	1	2	3
C2	1000	Interior	1	2	3
C3	100	Edge	2	3	5
C3	200	Edge	4	0	4
C3	300	Edge	1	3	4
C3	500	Interior	3	2	5
C3	600	Interior	1	4	5
C3	700	Interior	3	3	6
C3	800	Interior	5	1	6
C3	900	Interior	1	4	5
C3	1000	Interior	3	3	6
C4	100	Edge	1	0	1
C4	200	Edge	2	1	3
C4	300	Edge	3	1	4
C4	500	Interior	2	3	5
C4	600	Interior	0	4	4
C4	700	Interior	2	1	3
C4	800	Interior	1	7	8
C4	900	Interior	0	0	0
C4	1000	Interior	2	4	6

## Sheet: Animal weight edge&core
Location	Distance class	Sex	Weight (g)	Habitat
C1	100	F	61	Edge
C1	100	M	50	Edge
C1	100	F	56	Edge
C1	100	F	55	Edge
C1	100	F	58	Edge
C1	100	F	52	Edge
C1	200	F	55	Edge
C1	200	F	65	Edge
C1	200	M	53	Edge
C1	200	M	47	Edge
C1	200	M	50	Edge
C1	200	M	54	Edge
C1	200	M	51	Edge
C1	300	M	54	Edge
C1	300	M	52	Edge
C1	300	F	59	Edge
C1	300	F	66	Edge
C1	500	F	47	Interior
C1	500	M	45	Interior
C1	500	F	58	Interior
C1	500	M	59	Interior
C1	500	F	53	Interior
C1	500	M	55	Interior
C1	500	M	54	Interior
C1	500	F	64	Interior
C1	600	F	57	Interior
C1	600	M	46	Interior
C1	600	M	59	Interior
C1	600	M	56	Interior
C1	600	F	58	Interior
C1	700	F	52	Interior
C1	700	F	70	Interior
C1	700	F	60	Interior
C1	700	F	54	Interior
C1	700	F	53	Interior
C1	700	F	69	Interior
C1	700	M	62	Interior
C1	700	M	53	Interior
C1	700	F	50	Interior
C1	800	F	49	Interior
C1	800	M	57	Interior
C1	800	F	60	Interior
C1	800	F	58	Interior
C1	800	F	50	Interior
C1	800	F	61	Interior
C1	900	M	47	Interior
C1	900	F	47	Interior
C1	900	F	62	Interior
C1	900	M	49	Interior
C1	900	F	46	Interior
C1	1000	M	52	Interior
C1	1000	M	57	Interior
C1	1000	F	63	Interior
C1	1000	F	60	Interior
C1	1000	M	55	Interior
C1	1000	M	51	Interior
C1	1000	F	59	Interior
C2	100	F	59	Edge
C2	100	F	62	Edge
C2	100	F	67	Edge
C2	200	F	63	Edge
C2	200	M	46	Edge
C2	200	F	55	Edge
C2	200	F	65	Edge
C2	300	M	51	Edge
C2	300	F	51	Edge
C2	500	F	56	Interior
C2	500	F	67	Interior
C2	600	F	64	Interior
C2	600	F	66	Interior
C2	700	M	62	Interior
C2	700	M	58	Interior
C2	700	M	52	Interior
C2	700	F	67	Interior
C2	800	M	57	Interior
C2	800	F	54	Interior
C2	800	M	56	Interior
C2	800	M	53	Interior
C2	900	M	50	Interior
C2	1000	M	49	Interior
C2	1000	F	64	Interior
C3	100	M	52	Edge
C3	100	M	53	Edge
C3	100	M	54.5	Edge
C3	100	F	67	Edge
C3	100	F	69	Edge
C3	200	F	70	Edge
C3	200	F	47	Edge
C3	200	F	61	Edge
C3	200	F	66	Edge
C3	300	M	66	Edge
C3	500	F	61	Interior
C3	500	M	66	Interior
C3	500	F	66	Interior
C3	500	F	47	Interior
C3	600	M	56	Interior
C3	600	F	61	Interior
C3	700	F	57	Interior
C3	700	M	48	Interior
C3	700	F	63	Interior
C3	700	F	65	Interior
C3	700	M	60	Interior
C3	800	F	41	Interior
C3	800	F	59	Interior
C3	800	F	54	Interior
C3	900	M	51.5	Interior
C3	900	M	60	Interior
C3	900	M	46	Interior
C3	900	M	77	Interior
C3	1000	M	57	Interior
C3	1000	F	57	Interior
C3	1000	F	67.5	Interior
C3	1000	M	51	Interior
C3	1000	F	49	Interior
C4	100	F	69	Edge
C4	200	F	81	Edge
C4	200	M	70	Edge
C4	300	F	62	Edge
C4	300	F	64	Edge
C4	300	M	63	Edge
C4	300	F	79	Edge
C4	500	M	58	Interior
C4	500	M	54	Interior
C4	500	M	66	Interior
C4	500	F	83	Interior
C4	600	M	70	Interior
C4	600	M	56	Interior
C4	600	M	61	Interior
C4	600	M	61	Interior
C4	700	F	67	Interior
C4	700	M	66	Interior
C4	800	M	67	Interior
C4	800	M	57	Interior
C4	800	M	67	Interior
C4	800	M	57	Interior
C4	800	F	67	Interior
C4	800	M	53	Interior
C4	800	M	54	Interior
C4	800	M	66	Interior
C4	1000	M	66	Interior
C4	1000	M	50	Interior
C4	1000	M	57	Interior
C4	1000	F	52	Interior

## Sheet: Sap,lianas,no&dbh_small,nolarge
Site	Mean no. of saplings	Habitat saplings	Mean no. of lianas	Habitat lianas	Mean no. of small trees	Habitat No. small trees	Mean no. of large trees	Habitat No. of large trees	Mean Dbh of small trees	Habitat Dbh of small trees
C1	11	Edge	7	Edge	6	Edge	1.5	Edge	3.44214	Edge
C1	6	Edge	10.5	Edge	6	Edge	1.5	Edge	3.15287	Edge
C1	15	Edge	7	Edge	9	Edge	0	Edge	4.14367	Edge
C1	20	Edge	2	Interior	12	Edge	1	Edge	2.44825	Edge
C1	14.5	Edge	4	Interior	16.5	Edge	0.5	Edge	2.92704	Edge
C1	11	Edge	1	Interior	7	Edge	0	Interior	3.68949	Interior
C1	21	Interior	1	Interior	16.5	Edge	3	Interior	3.1822	Interior
C1	20.5	Interior	0.5	Interior	10	Edge	0.5	Interior	2.68471	Interior
C1	19.5	Interior	3	Interior	17	Interior	0	Interior	3.33177	Interior
C1	14.5	Interior	1.5	Interior	16.5	Interior	1	Interior	3.31017	Interior
C1	13	Interior	2.5	Interior	25.5	Interior	0	Interior	3.44511	Interior
C1	11	Interior	1.5	Interior	16.5	Interior	0.5	Interior	3.453	Interior
C1	12	Interior	4.5	Interior	9	Interior	0	Interior	2.98478	Interior
C1	12	Interior	6.5	Interior	10.5	Interior	0	Interior	2.60388	Interior
C2	22.5	Edge	0	Edge	65	Edge	0	Edge	1.99608	Edge
C2	17.5	Edge	0.5	Edge	49.5	Edge	0	Edge	2.08808	Edge
C2	26.5	Edge	8	Edge	47	Edge	1	Edge	2.14799	Edge
C2	28	Edge	2.5	Interior	31	Edge	1	Edge	2.61506	Edge
C2	45.5	Edge	1.5	Interior	45.5	Edge	0	Edge	2.66956	Edge
C2	30.5	Edge	1.5	Interior	24.5	Edge	0.5	Interior	3.18413	Interior
C2	24	Interior	0.5	Interior	34.5	Edge	1	Interior	3.20701	Interior
C2	8.5	Interior	1	Interior	27.5	Edge	0.5	Interior	3.42766	Interior
C2	37	Interior	3	Interior	33	Interior	1.5	Interior	2.8079	Interior
C2	11.5	Interior	0.5	Interior	28	Interior	1	Interior	3.3485	Interior
C2	17.5	Interior	1	Interior	32.5	Interior	0.5	Interior	3.05096	Interior
C2	21.5	Interior	2	Interior	41.5	Interior	0.5	Interior	3.07267	Interior
C2	26.5	Interior	2.5	Interior	36.5	Interior	2.5	Interior	3.05558	Interior
C2	14	Interior	0.5	Interior	49.5	Interior	1	Interior	2.44515	Interior
C3	7	Edge	8.5	Edge	3	Edge	1.5	Edge	3.69427	Edge
C3	11	Edge	9	Edge	9.5	Edge	1	Edge	5.41904	Edge
C3	8	Edge	5.5	Edge	13	Edge	0	Edge	4.2173	Edge
C3	14	Edge	8	Interior	8	Edge	3	Edge	4.36306	Edge
C3	12	Edge	4.5	Interior	17	Edge	1	Edge	3.28681	Edge
C3	19	Edge	10	Interior	17	Edge	3	Interior	2.81268	Interior
C3	16.5	Interior	8.5	Interior	14.5	Edge	3	Interior	3.85833	Interior
C3	25.5	Interior	6.5	Interior	22	Edge	2	Interior	3.1511	Interior
C3	30.5	Interior	9.5	Interior	25	Interior	3	Interior	3.61783	Interior
C3	34	Interior	6	Interior	28.5	Interior	1	Interior	2.97519	Interior
C3	28.5	Interior	8.5	Interior	21	Interior	1.5	Interior	2.93676	Interior
C3	37.5	Interior	5.5	Interior	26	Interior	2	Interior	2.94096	Interior
C3	32	Interior	5	Interior	29.5	Interior	1	Interior	3.33423	Interior
C3	26	Interior	3.5	Interior	36	Interior	3	Interior	3.06582	Interior
C4	22.5	Edge	1	Edge	28	Edge	0	Edge	3.26831	Edge
C4	15.5	Edge	2	Edge	30.5	Edge	2.5	Edge	3.77049	Edge
C4	21	Edge	4	Edge	27.5	Edge	1.5	Edge	3.50782	Edge
C4	27.5	Edge	4	Interior	27.5	Edge	3.5	Edge	2.92183	Edge
C4	58	Edge	0.5	Interior	37	Edge	0.5	Edge	3.26799	Edge
C4	64.5	Edge	3	Interior	23	Edge	1	Interior	3.3491	Interior
C4	17	Interior	1.5	Interior	30	Edge	0	Interior	3.39129	Interior
C4	16.5	Interior	0	Interior	34	Edge	0.5	Interior	4.05712	Interior
C4	28	Interior	3.5	Interior	19.5	Interior	2	Interior	3.67549	Interior
C4	60.5	Interior	5	Interior	26	Interior	0	Interior	3.06712	Interior
C4	45	Interior	2	Interior	21.5	Interior	1.5	Interior	3.73056	Interior
C4	25	Interior	6	Interior	16.5	Interior	1	Interior	3.09882	Interior
C4	44.5	Interior	2	Interior	33.5	Interior	1	Interior	3.44947	Interior
C4	53.5	Interior	2	Interior	31	Interior	1.5	Interior	3.41073	Interior

## Sheet: Dbh of large trees
Site	Mean dbh of large trees	Habitat dbh of large trees
C1	11.0934	Edge
C1	17.4947	Edge
C1	11.1465	Interior
C1	14.3259	Interior
C1	11.6879	Interior
C1	12.2452	Interior
C1	10.3822	Interior
C2	10.7325	Interior
C2	11.3163	Interior
C2	13.4395	Interior
C2	12.8662	Interior
C2	15.2866	Interior
C2	12.7495	Interior
C2	11.3854	Interior
C2	10.3503	Interior
C2	10.0318	Interior
C2	14.5159	Interior
C2	14.6338	Interior
C3	27.7176	Edge
C3	13.9013	Edge
C3	12.9936	Interior
C3	12.0488	Interior
C3	28.0573	Interior
C3	15.7219	Interior
C3	16.12	Interior
C3	14.1561	Interior
C3	13.0679	Interior
C3	12.4363	Interior
C3	15.0637	Interior
C3	20.5096	Interior
C3	17.0541	Interior
C3	12.5159	Interior
C4	12.2548	Edge
C4	10.0318	Interior
C4	13.9066	Interior
C4	10.8917	Interior
C4	10.5255	Interior
C4	13.6943	Interior
C4	13.9889	Interior
C4	12.7813	Interior
C4	54.8567	Interior
C4	14.6815	Interior
C4	11.242	Interior

## Sheet: Height of large trees 
Site	Mean Height of large trees	Habitat Height of large trees
C1	7.96667	Edge
C1	8.5	Edge
C1	8.85	Edge
C1	7.5	Edge
C1	9.24167	Edge
C1	9.7	Interior
C1	8	Interior
C2	9.2	Edge
C2	9.5	Edge
C2	9.2	Edge
C2	9.4	Edge
C2	10.5	Edge
C2	10	Edge
C2	8.95	Interior
C2	9	Interior
C2	9	Interior
C2	11.36	Interior
C2	11	Interior
C3	11.3333	Edge
C3	11	Edge
C3	10.8333	Edge
C3	11	Edge
C3	9.93333	Edge
C3	11.8	Edge
C3	12.0167	Edge
C3	11.0167	Edge
C3	11.25	Interior
C3	11.1333	Interior
C3	11.7	Interior
C3	12	Interior
C3	6.6	Interior
C4	11.48	Edge
C4	12.3667	Edge
C4	11.0857	Edge
C4	6	Edge
C4	8.78333	Edge
C4	11	Edge
C4	9.6	Edge
C4	9.81667	Interior
C4	9.95	Interior
C4	10.1	Interior
C4	10.6167	Interior

## Sheet: Height small trees & seedlings
Site	Mean Height of small trees	Habitat Height of small trees	Mean no. of seedlings	Habitat seedlings
C1	4.08333	Edge	250.5	Edge
C1	4.30833	Edge	151.5	Edge
C1	4.30714	Interior	67.5	Interior
C1	4.30455	Interior	355.5	Interior
C1	4.7365	Interior	136	Interior
C1	5.05263	Interior	163	Interior
C1	4.70875	Interior	290	Interior
C1	5.27794	Interior	425.5	Interior
C1	5.10152	Interior	144	Interior
C1	5.30686	Interior	87.5	Interior
C1	5.07061	Interior	61	Interior
C1	5.29167	Interior	68.5	Interior
C1	4.71667	Interior	127	Interior
C2	3.96808	Edge	89.5	Edge
C2	4.22071	Edge	96.5	Edge
C2	4.73163	Interior	77	Interior
C2	4.50362	Interior	85	Interior
C2	5.16	Interior	57.5	Interior
C2	5.571	Interior	148	Interior
C2	4.83	Interior	149.5	Interior
C2	4.86136	Interior	146	Interior
C2	5.20893	Interior	126	Interior
C2	4.93615	Interior	72.5	Interior
C2	5.14554	Interior	169	Interior
C2	5.26438	Interior	88.5	Interior
C2	4.86384	Interior	91	Interior
C3	4.85833	Edge	21.5	Edge
C3	5.08684	Edge	35.5	Edge
C3	3.95	Interior	39	Interior
C3	4.13103	Interior	199.5	Interior
C3	4.85795	Interior	231.5	Interior
C3	5.11515	Interior	74	Interior
C3	4.48667	Interior	184.5	Interior
C3	5.509	Interior	275.5	Interior
C3	4.62632	Interior	255.5	Interior
C3	4.97024	Interior	334.5	Interior
C3	5.23462	Interior	239	Interior
C3	4.99068	Interior	405.5	Interior
C3	4.97778	Interior	382.5	Interior
C4	4.72857	Edge	144.5	Edge
C4	5.59754	Edge	327.5	Edge
C4	4.71087	Interior	310	Interior
C4	5.5235	Interior	396.5	Interior
C4	5.45221	Interior	408.5	Interior
C4	5.62297	Interior	508	Interior
C4	6.17475	Interior	442.5	Interior
C4	5.52308	Interior	545	Interior
C4	4.24423	Interior	224.5	Interior
C4	4.94767	Interior	381	Interior
C4	5.29091	Interior	320.5	Interior
C4	5.38582	Interior	383.5	Interior
C4	5.26855	Interior	344.5	Interior
