# Supplementary material for: Effects of habitat edges on vegetation structure and the vulnerable golden-brown mouse lemur (Microcebus ravelobensis) in northwestern Madagascar
Source: BMC Ecol. 2020 Dec 17;20:69. doi: 10.1186/s12898-020-00337-z (PMC7745463; doi:10.1186/s12898-020-00337-z)
Supplement: Supplementary file 3 — Additional file 3. Dataset that was used for the regression analyses between all vegetation parameters and the two animal parameters abundance and body mass (one value per 100 m per transect). [file 12898_2020_337_MOESM3_ESM.xlsx]

## Sheet: Cover page
Content of Supplementary material 3.xlsx
Effects of habitat edges on vegetation structure and the vulnerable golden-brown mouse lemur (Microcebus ravelobensis) in northwestern Madagascar
Bertrand Andriatsitohaina1, Daniel Romero-Mujalli2, Malcolm S. Ramsay3,2, Frederik Kiene2, Solofonirina Rasoloharijaona1,4, Romule Rakotondravony1,4, Shawn M. Lehman3 and Ute Radespiel2
1 Ecole Doctorale Ecosystèmes Naturels (EDEN), University of Mahajanga, Madagascar
2 Institute of Zoology, University of Veterinary Medicine Hannover, Germany
3 Department of Anthropology, University of Toronto, Canada
4 Mention Sciences de la Vie et de l'Environnement, Faculté des Sciences, de Technologies et de l’Environnement, University of Mahajanga, Madagascar
Content: Data for the regression of all vegetation with the two animal parameters abundance and average body mass (one value per 100m per transect)

## Sheet: regression vegetation vs animal
Site	Distance class	Mean no. of saplings	Mean no. of seedlings	Mean no. of lianas	Mean no of small trees	Mean no. of large trees	Mean dbh of small trees (cm)	Mean height of small trees (m)	Mean dbh of large trees (cm)	Mean height of large trees (m)	Animal captured per 100m	Mean body mass per 100m (g)
C1	100	12.92	148.25	6.17	9.42	0.75	3.15	4.27	13.83	8.29	9	55.3333
C1	200	41	355.5	4	16.5	0	2.85	4.3	NA	NA	8	53.5714
C1	300	15	149.5	1	14.5	1.5	3.36	4.94	14.33	9.24	4	57.75
C1	400	20.5	290	0.5	20	0.5	2.68	4.71	11.69	10	8	50.4286
C1	500	19.5	425.5	3	17	0	3.33	5.28	NA	NA	14	54.5
C1	600	14.5	144	1.5	16.5	1	3.31	5.1	12.25	9.7	5	55.2
C1	700	13	87.5	2.5	25.5	0	3.45	5.31	NA	NA	12	58.1111
C1	800	11	61	1.5	16.5	0.5	3.45	5.07	10.38	8	7	55.8333
C1	900	12	68.5	4.5	9	0	2.98	5.29	NA	NA	9	50.2
C1	1000	12	127	6.5	10.5	0	2.6	4.72	NA	NA	10	56.7143
C2	100	28.42	103.33	2.33	43.75	0.42	2.3	4.33	14.05	9.32	5	62.6667
C2	200	39	85	1.5	34.5	1.5	2.49	4.5	11.32	9.4	6	57.25
C2	300	32.5	102.75	1	26.25	0.75	3.2	5.36	13.06	10.17	3	51
C2	400	8.5	149.5	1	17.5	0.5	3.43	4.83	15.29	11.5	4	57
C2	500	37	146	3	33	1.5	2.81	4.86	12.75	11.1	5	61.5
C2	600	11.5	126	0.5	28	1	3.35	5.21	11.39	8.95	6	65
C2	700	17.5	72.5	1	32.5	0.5	3.05	4.94	10.35	9	7	59.75
C2	800	21.5	169	2	41.5	0.5	3.07	5.15	10.03	9	6	55
C2	900	26.5	88.5	2.5	36.5	2.5	3.06	5.26	14.52	11.36	3	50
C2	1000	14	91	0.5	49.5	1	2.45	4.86	14.63	11	3	56.5
C3	100	11.83	42	7.42	11.25	1.33	3.81	4.91	16.13	10.8	5	59.1
C3	200	20.5	199.5	4.5	14.5	1	2.87	4.13	28.06	11.8	4	61
C3	300	17.25	152.75	9.25	19.25	3	3.26	4.97	15.92	11.52	4	66
C3	400	25.5	184.5	6.5	27	2	3.15	4.49	14.16	8.6	3	55.6667
C3	500	30.5	275.5	9.5	25	3	3.62	5.51	13.07	8.81	5	60
C3	600	34	255.5	6	28.5	1	2.98	4.63	12.44	11.25	5	58.5
C3	700	28.5	334.5	8.5	21	1.5	2.94	4.97	15.06	11.13	6	58.6
C3	800	37.5	239	5.5	26	2	2.94	5.23	20.51	11.7	6	51.3333
C3	900	32	405.5	5	29.5	1	3.33	4.99	17.05	12	5	58.625
C3	1000	26	382.5	3.5	36	3	3.07	4.98	12.52	6.6	6	56.3
C4	100	34.83	286.75	2.67	28.92	1.58	3.38	5.12	13.87	10.76	1	69
C4	200	46.5	396.5	0.5	30	0.5	3.74	5.52	10.89	11	3	75.5
C4	300	13.25	458.25	2.25	35.5	0.5	3.37	5.54	10.53	9.6	4	67
C4	400	16.5	442.5	0	30.5	0.5	4.06	6.17	13.69	10.6	9	59.5
C4	500	28	545	3.5	19.5	2	3.68	5.52	13.99	9.93	5	65.25
C4	600	60.5	224.5	5	26	0	3.07	4.24	NA	NA	4	62
C4	700	45	381	2	21.5	1.5	3.73	4.95	12.78	9.82	3	66.5
C4	800	25	320.5	6	16.5	1	3.1	5.29	54.86	9.95	8	61
C4	900	44.5	383.5	2	33.5	1	3.45	5.39	14.68	10.1	0	NA
C4	1000	53.5	344.5	2	31	1.5	3.41	5.27	11.24	10.62	6	56.25
